# Supplementary material for: Limonin Exhibits Anti-Inflammatory Effects by Inhibiting mTORC1 and Mitochondrial Reactive Oxygen Species in Psoriatic-like Skin Inflammation
Source: Antioxidants (Basel). 2024 Dec 16;13(12):1541. doi: 10.3390/antiox13121541 (PMC11727202; doi:10.3390/antiox13121541)
Supplement: Supplementary file 1 [file antioxidants-13-01541-s001.zip]

Archive with 1 entries (1 files):
- antioxidants-3298074-supplementary.pdf
